# Supplementary material for: Functional Identification of HhUGT74AG11—A Key Glycosyltransferase Involved in Biosynthesis of Oleanane-Type Saponins in Hedera helix
Source: Int J Mol Sci. 2024 Apr 5;25(7):4067. doi: 10.3390/ijms25074067 (PMC11012674; doi:10.3390/ijms25074067)
Supplement: Supplementary file 1 [file ijms-25-04067-s001.zip]

Archive with 1 entries (1 files):
- ijms-2906835-supplementary.pdf
